# Supplementary material for: Chemically Synthesized Alcaligenes Lipid A Shows a Potent and Safe Nasal Vaccine Adjuvant Activity for the Induction of Streptococcus pneumoniae-Specific IgA and Th17 Mediated Protective Immunity
Source: Microorganisms. 2020 Jul 23;8(8):1102. doi: 10.3390/microorganisms8081102 (PMC7464877; doi:10.3390/microorganisms8081102)
Supplement: Supplementary file 1 [file microorganisms-08-01102-s001.zip]

Archive with 1 entries (1 files):
- Supplementary Figure (Yoshii et al).pptx
